# Supplementary material for: Acetaldehyde breath test as a cancer risk marker in patients with esophageal and hypopharyngeal squamous cell carcinoma
Source: PLoS One. 2021 May 19;16(5):e0251457. doi: 10.1371/journal.pone.0251457 (PMC8133406; doi:10.1371/journal.pone.0251457)
Supplement: S3 File — (XLS) [file pone.0251457.s003.xls]

## Sheet: ABT_ESCC_HPSCC_raw data
1	3	6	7	8	9	10	11	12	15	16	17	18	20	21	22	30	36	37	38	39	40	41	42	43	44	45	46	47	48	49	50	51	52	53	54	55	56	57	58	59	60	61	62	63		64	70	71	72
No,	ID	HC：0 SCC：1	0：M、1：F	Age	A/E	Active：0 Inactive：1	A	E	Flushing （0：No, 1：Yes）	Alchol：（0-5）	Hard drink （0：Non, 0：sometimes, 3：frequently）	Smorking （0：No, 1：Yes）	Vegetables （0：No, 1：Yes）	Fruits （0：No, 1：Yes）	HRA	Tooth Brushing： （0：Every time, 1：sometimes, 2：Never）	Sleeping time	20's AC (g)	20's AF (Day/W)	20's Total amount （g)	30's AC (g)	30's AF (Day/W)	30's Total amount （g)	40's AC (g)	40's AF (Day/W)	40's Total amount （g)	50's AC (g)	50's AF (Day/W)	50's Total amount （g)	60's AC (g)	60's AF (Day/W)	60's Total amount （g)	70's AC (g)	70's AF (Day/W)	70's Total amount （g)	80's AC (g)	80's AF (Day/W)	80's Total amount （g)	Life time total amount （g)	Life time total amount （g) X0.8（pure g)	Days after age 20	Average daily alcohol consumption	DAC index	Lugol 0；A 1：B 2：C	Lugol 0；A+B 1：C	Other ogan cancer 0:No 1：Yes	SCC 0；Eso 1；Hypopharynx 2；Eso+Hypo	Therapy 0；Eso ESD 1；Hypo ESD 2；Eso CRT 3；Hypo CRT 4；Two or more of the above	More than 3 years since first ESD 0；None 1：Yes
1	HC1	0	0	55	54.4	1	261.8	4808.2	1	3	0	1	0	0	4	1	6	20	2	19200	61	5	146400	50	7	168000	50	7	188160			0			0			0	521760	417408	12775	32.6738	1777.46
2	HC2	0	1	36	54.8	1	198.6	3627.5	1	1	0	0	1	1	3	0	7	8	0	0	8	0	0			0			0			0			0			0	0	0	5840	0	0
3	HC3	0	1	55	15.8	0	72.9	4612.7	0	1	0	0	0	0	1	2	7		0	0		0	0		0	0		0	0			0			0			0	0	0	12775	0	0
4	HC4	0	0	35	23.6	1	88.3	3736.8	0	4	0	1	1	1	7	3	6	56	5	134400	64	7	129024			0			0			0			0			0	263424	210739	5475	38.4912	908.392
5	HC5	0	1	47	11.3	0	61.7	5467.6	0	3	0	0	0	1	4	0	6	20	2	19200	28	2	26880	28	1	9408			0			0			0			0	55488	44390.4	9855	4.50435	50.8992
6	HC6	0	0	60	16.1	0	135	8400.3	0	4	0	1	1	1	7	2	7	86	7	288960	58	7	194880	36	7	120960	86	7	288960	86	6	24768			0			0	918528	734822	14600	50.3303	810.318
7	HC7	0	0	66	18.6	0	203.2	10921.2	0	3	0	1	1	1	6	0	6	100	4	192000	100	4	192000	100	4	192000	64	6	184320	46	3	46368			0			0	806688	645350	16790	38.4366	714.921
8	HC8	0	0	38	82	1	489.8	5975.6	1	1	0	1	1	1	4	2	7	0	0	0	0	0	0			0			0			0			0			0	0	0	6570	0	0
9	HC9	0	1	51	9	0	60	6630	0	3	0	0	1	0	4	0	6	60	2	57600	14	4	26880	14	7	47040	14	7	9408			0			0			0	140928	112742	11315	9.96398	89.6758
10	HC10	0	1	53	12.9	0	92.1	7119.1	0	1	0	0	1	1	3	0	5.5		0	0	0		0	0		0	0		0			0			0			0	0	0	12045	0	0
11	HC11	0	1	34	7.1	0	42.2	5964.1	0	3	0	0	1	1	5	1	7	28	4	53760	50	5	60000			0			0			0			0			0	113760	91008	5110	17.8098	126.449
12	HC12	0	0	40	20.9	0	106.7	5095.9	1	2	0	1	1	1	5	2	7	92	7	309120	86	4	165120		0	0			0			0			0			0	474240	379392	7300	51.9715	1086.2
13	HC13	0	1	76	14.3	0	154.5	10772.4	0	1	0	0	1	0	2	2	6		0	0		0	0		0	0	0		0		0	0		0	0			0	0	0	20440	0	0
14	HC14	0	1	55	17.4	0	216	12391.2	0	1	0	0	1	1	3	0	7		0	0		0	0	14	1	6720	14	1	4032			0			0			0	10752	8601.6	12775	0.673315	11.7157
15	HC15	0	1	52	20.8	0	73.8	3541.5	0	1	0	0	1	1	3	0	7			0			0			0			0			0			0			0	0	0	11680	0	0
16	HC16	0	1	49	58.2	1	407.7	7005.5	1	1	0	0	1	0	2	2	7		0	0		0	0		0	0			0			0			0			0	0	0	10585	0	0
17	HC17	0	0	49	45.6	1	332.2	7288.3	1	3	0	0	1	1	5	4	6	14	3	20160	14	7	47040	20	7	67200			0			0			0			0	134400	107520	10585	10.1578	463.194
18	HC18	0	1	64	35.3	1	292.4	8279.7	1	1	0	0	0	0	1	1	7	20	0.25	2400	0		0	4	0.25	480	4	0.25	480	4	0.25	240			0			0	3600	2880	16060	0.179328	6.33026
19	HC19	0	0	55	36.4	1	233.9	6431	1	3	0	0	1	1	5	2	5.5	14	1	6720	14	2	13440	14	3	20160	14	6	241920			0			0			0	282240	225792	12775	17.6745	643.353
20	HC20	0	1	35	23.7	1	193.8	8181.1	1	4	0	1	1	1	7	3	8	100	3	43200	25	7	50400			0			0			0			0			0	93600	74880	5475	13.6767	324.138
21	HC21	0	0	53	22.7	0	129.8	5711.7		3	0	1	1	1	6	3	7	28	7	94080	72	7	241920	64	7	215040	64	7	86016			0			0			0	637056	509645	12045	42.3117	960.476
22	HC22	0	1	35	34.9	1	184.2	5285.4	0	3	0	1	0	0	4	0	7.5	20	5	14400	54	6	93312			0			0			0			0			0	107712	86169.6	5475	15.7387	549.282
23	HC23	0	0	54	67.9	1	371.2	5465.1	1	3	0	1	0	1	5	3	6.5	20	2	13440	92	7	309120	92	7	309120	92	7	154560			0			0			0	786240	628992	12410	50.6843	3441.46
24	HC24	0	0	40	29.9	1	90.1	3015.2		1	0	1	1	1	4	2	5	14	2	13440	14	2	13440	14	1	672			0			0			0			0	27552	22041.6	7300	3.0194	90.28
25	HC25	0	0	38	18	0	111.1	6170.6	0	4	3	1	1	1	10	2	8	44	7	147840	44	7	133056			0			0			0			0			0	280896	224717	6570	34.2035	615.662
26	HC26	0	0	58	34	1	193.2	5684.5	1	3	0	1	1	1	6	3	7	14	4	26880	14	5	33600	50	6	144000	50	7	151200			0			0			0	355680	284544	13870	20.5151	697.512
27	HC27	0	1	40	17.7	0	126.4	7142.9	0	1	0	0	1	0	2	0	7		1			1			1				0			0			0			0	0	0	7300	0	0
28	HC28	0	1	69	27.6	1	228.2	8268		1	0	0	0	0	1	1	7		0	0		0	0		0	0		0	0		0	0			0			0	0	0	17885	0	0
29	HC29	0	0	68	37.3	1	266.8	7157.4	1	1	0	1	0	0	2	0	7.5																		0			0	0	0	17520	0	0
30	HC30	0	1	48	39.4	1	283.8	7205	1	1	0	0	0	1	2	0	6	8	1	3840		0	0	8	1	3456			0			0			0			0	7296	5836.8	10220	0.571115	22.5019
31	HC31	0	1	55	6.4	0	55.4	8588.2	0	2	0	0	0	1	3	0	7		0	0		0	0	14	3	13440		1				0			0			0	13440	10752	12775	0.841644	5.38652
32	HC32	0	1	54	31.4	1	171.3	5451.9	0	2	0	1	0	1	4	0	5	14	3	20160	14	3	20160	14	3	20160	14	3	10080			0			0			0	70560	56448	12410	4.54859	142.826
33	HC33	0	1	47	12.8	0	70.4	5483.4	0	0	0	0	0	1	1	0	9	50	2	48000	120	7	403200		0	0			0			0			0			0	451200	360960	9855	36.6271	468.827
34	HC34	0	0	40	14.4	0	181.8	12595.4	0	1	0	0	1	1	3	4	7	20	1	9600	20	1	9600	20	1	960			0			0			0			0	20160	16128	7300	2.20932	31.8141
35	HC35	0	0	45	16	0	86.7	5408.3	0	4	3	1	1	1	10	4	5	162	2	155520	184	2	176640	124	71424				0			0			0			0	332160	265728	9125	29.1209	465.934
36	HC36	0	0	48	72.2	1	498.1	6897.7	0	3	0	1	1	1	6	0	5	64	4	122880	148	7	497280	64	4	110592			0			0			0			0	730752	584602	10220	57.2017	4129.96
37	HC37	0	0	41	45.1	1	246.5	5471.1	0	4	0	1	1	1	7	2	6	14	6	40320	42	6	120960	42	6	12096			0			0			0			0	173376	138701	7665	18.0953	816.1
38	HC38	0	1	45	40.8	1	228.7	5612.5	1	2	0	0	1	1	4	0	6.5	14	2	13440	14	2	13440	14	2	8064			0			0			0			0	34944	27955.2	9125	3.06358	124.994
39	HC39	0	0	61	62.4	1	861.6	13797.6	1	1	0	0	0	1	2	4	6.5	28	0.5	6720	28	0.5	6720	28	0.5	6720	28	0.5	6720	28	0.5	1344			0			0	28224	22579.2	14965	1.5088	94.1492
40	HC40	0	1	37	33.6	1	295.6	8808.6	1	1	0	0	0	0	1	0	6.5		0	0		0	0			0			0			0			0			0	0	0	6205	0	0
41	HC41	0	1	48	3.7	0	3.3	881	0	1	0	0	1	1	3	2	6		0	0		0	0		0	0			0			0			0			0	0	0	10220	0	0
42	HC42	0	0	42	34.8	1	223.3	6409.5	1	1	0	0	0	1	2	2	6	86	0.25	10320	102	0.25	12240	44	0.25	1584			0			0			0			0	24144	19315.2	8030	2.40538	83.7072
43	HC43	0	0	45	48.8	1	462.5	9473.4	1	1	0	1	1	1	4	1	6	12	1	5760	12	1	5760	12	1	3456			0			0			0			0	14976	11980.8	9125	1.31296	64.0727
44	HC44	0	0	44	65	1	574.3	8841	1	2	0	1	0	1	4	2	7	12	1	5760	12	1	5760	60	1	14400			0			0			0			0	25920	20736	8760	2.36712	153.863
45	HC45	0	0	48	29.6	1	196.9	6648.2	0	2	0	0	1	1	4	3	7	240	2	230400	140	1	67200	120	1	51840			0			0			0			0	349440	279552	10220	27.3534	809.661
46	HC46	0	1	40	26.5	1	151.5	5715.4	0	1	0	0	1	1	3	0	7		0	0		0	0		0	0			0			0			0			0	0	0	7300	0	0
47	HC47	0	0	45	8	0	46.6	5844.6	0	2	3	0	1	1	7	2	5	22	1	10560	22	3	31680	44	3	38016			0			0			0			0	80256	64204.8	9125	7.03614	56.2891
48	HC48	0	1	42	12.1	0	71.2	5903.5	0	1	0	0	0	1	2	0	6	56	0.25	6720	56	0.25	6720		0	0			0			0			0			0	13440	10752	8030	1.33898	16.2016
49	HC49	0	0	60	43	1	431.7	10042.7	1	2	0	1	1	1	5	4	6	56	1	26880	56	3	80640	72	2	69120	50	2	48000	50	2	4800			0			0	229440	183552	14600	12.5721	540.598
50	HC50	0	0	41	54.5	1	500.4	9188	1	2	0	0	1	1	4	1	7	14	1	6720	14	1	6720	14	1	1344			0			0			0			0	14784	11827.2	7665	1.54301	84.0942
51	HC51	0	0	60	11.5	0	78.6	6819.7	0	3	0	1	0	0	4	4	7	18	2	17280	18	2	17280	36	7	120960	36	7	120960	36	7	12096			0			0	288576	230861	14600	15.8124	181.842
52	HC52	0	1	43	27.1	1	217.9	8036	1	1	0	0	0	0	1	2	4.5	0		0	0		0	0		0			0			0			0			0	0	0	8395	0	0
53	HC53	0	0	49	23.8	1	104.7	4389.9	0	3	0	1	1	1	6	3	4.5	20	2	19200	20	2	19200	20	2	19200			0			0			0			0	57600	46080	10585	4.35333	103.609
54	HC54	0	1	38	7.6	0	66.6	8816.6	0	5	0	0	0	0	5	0	7	12	4	23040	56	4	96768			0			0			0			0			0	119808	95846.4	6570	14.5885	110.873
55	HC55	0	1	55	11.6	0	69.1	5952.2	0	3	0	0	0	1	4	0	6.5		0	0		0	0	14	4	26880	14	7	28224			0			0			0	55104	44083.2	12775	3.45074	40.0286
56	HC56	0	1	54	13.1	0	87	6627.8	0	2	0	0	1	1	4	0	6	20	1	9600	20	1	9600	20	1	9600	20	1	4800			0			0			0	33600	26880	12410	2.166	28.3745
57	HC57	0	0	49	20.3	0	120.2	5912.3	0	3	0	1	0	0	4	2	7.5	40	3	57600	50	5	120000	50	7	168000			0			0			0			0	345600	276480	10585	26.12	530.236
58	HC58	0	0	37	4.6	0	50.9	10967.2	0	2	0	1	1	1	5	2	7	97	2	93120	97	1	37248			0			0			0			0			0	130368	104294	6205	16.8081	77.3174
59	HC59	0	0	35	35.1	1	208.9	5958.9	0	4	0	1	1	1	7	2	7	72	4	138240	72	6	124416			0			0			0			0			0	262656	210125	5475	38.379	1347.1
60	HC60	0	1	34	32.8	1	170.7	5211.1	1	2	0	0	1	1	4	0	7.5	22.4	1	4300.8	10	0.25	600			0			0			0			0			0	4900.8	3920.64	5110	0.767249	25.1658
61	HC61	0	0	53	71.1	1	449.8	6330.5	1	1	0	1	1	1	4	3	6.5	14	0.75	5040	14	0.75	5040	14	0.75	5040	14	0.75	2016			0			0			0	17136	13708.8	12045	1.13813	80.9212
62	HC62	0	0	65	24.6	1	86.7	3518.5	1	1	0	1	0	1	3	0	6	140	3	201600	140	3	201600	20	3	28800	20	3	28800	20	3	17280			0			0	478080	382464	16425	23.2855	572.823
63	HC63	0	1	50	18.2	0	272.9	15010.4	0	4	0	0	1	1	6	0	7	36	3	51840	0	0	0	0	0	0	25.2	5	6048			0			0			0	57888	46310.4	10950	4.22926	76.9725
64	HC64	0	1	58	21.4	0	214.2	10020	0	2	0	0	0	0	2	0	7	0	0	0	28	2	26880	28	5	67200	28	3	36288			0			0			0	130368	104294	13870	7.51942	160.916
65	HC65	0	0	55	9.2	0	67.4	7357	0	4	0	0	0	0	4	0	8	40	5	96000	48	7	161280	68	7	228480	54	7	108864			0			0			0	594624	475699	12775	37.2367	342.578
66	HC66	0	0	47	8.2	0	64.9	7915.3	0	1	0	0	0	1	2	0	6	20	2	5760		0	0		0	0			0			0			0			0	5760	4608	9855	0.46758	3.83416
67	HC67	0	1	55	30.8	1	191.6	6230.6	0	3	0	1	0	0	4	0	7	42	7	141120	56	7	188160	42	7	141120	20	7	40320			0			0			0	510720	408576	12775	31.9825	985.06
68	HC68	0	1	52	21.2	0	157.6	7447.6	0	0	0	0	1	1	2	0	7		0	0		0	0		0	0		0	0			0			0			0	0	0	11680	0	0
69	HC69	0	0	69	4.9	0	26.4	5386.5	0	3	0	1	0	1	5	1	6.5	42	6	120960	42	6	120960	42	6	120960	42	6	120960	18	4	34560			0			0	518400	414720	17885	23.1881	113.622
70	HC70	0	0	60	36.9	1	270.6	7341.9	1	1	0	1	1	1	4	2	6	14	0.25	1680	14	0.25	1680	0	0	0	0	0	0	0	0	0			0			0	3360	2688	14600	0.18411	6.79364
71	HC71	0	1	35	4.8	0	34.9	7282.2	1	1	0	0	1	1	3	0	7	20	0.25	2400	0	0	0			0			0			0			0			0	2400	1920	5475	0.350685	1.68329
72	HC72	0	1	30	21.8	0	131.5	6042.8	0	1	0	1	1	1	4	0	7	66	0.5	15840	0	0	0			0			0			0			0			0	15840	12672	3650	3.47178	75.6848
73	HC73	0	0	46	10.3	0	74.4	7226.2	0	2	0	1	0	0	3	1	6	56	2	53760	56	2	53760	56	2	37632			0			0			0			0	145152	116122	9490	12.2362	126.033
74	HC74	0	0	37	7.2	0	36	4980.9	0	4	0	1	1	1	7	0	5	168	4	322560	86	3	99072			0			0			0			0			0	421632	337306	6205	54.3603	391.394
75	HC75	0	0	52	30.5	1	186.8	6119.5	0	3	0	1	1	1	6	1	8	80	2	76800	92	3	132480	72	4	138240	72	4	41472			0			0			0	388992	311194	11680	26.6433	812.62
76	HC76	0	0	70	5.7	0	68	11886.7	0	0	0	0	0	0	0	0	6	20	0.25	2400	20	0.25	2400	20	0.25	2400	0	0	0	0	0	0	0	0	0			0	7200	5760	18250	0.315616	1.79901
77	HC77	0	1	42	21.1	0	93.4	4429.4	0	2	0	1	0	0	3	2	9.5	0	0	0	0	0	0	72	0.75	7776			0			0			0			0	7776	6220.8	8030	0.774695	16.3461
78	HC78	0	1	33	10.1	0	64.5	6398.5	1	3	0	1	1	1	6	0	6	80	3	115200	64	6	73728			0			0			0			0			0	188928	151142	4745	31.853	321.715
79	HC79	0	1	34	3.1	0	17.9	5791.9	1	2	0	0	1	1	4	0	7	0	0	0	8	2	3840			0			0			0			0			0	3840	3072	5110	0.601174	1.86364
80	HC80	0	1	58	33.3	1	191.7	5762.7	1	2	0	0	1	1	4	1	6		0	0		0	0		0	0	20	2	17280			0			0			0	17280	13824	13870	0.996683	33.1896
81	HC81	0	0	40	5.9	0	64	10867.8	0	1	0	1	1	1	4	4	7	144	1	69120	144	1	20736		0	0			0			0			0			0	89856	71884.8	7300	9.84723	58.0987
82	HC82	0	1	57	23.6	1	210.9	8934.5	1	1	0	0	1	1	3	1	5		0	0		0	0		0	0		0	0			0			0			0	0	0	13505	0	0
83	HC83	0	1	46	12.2	0	76.7	6279.9	0	4	0	0	1	1	6	0	7	40	6	57600	60	6	172800	40	6	80640			0			0			0			0	311040	248832	9490	26.2204	319.889
84	HC84	0	1	44	8.1	0	32.7	4040.4	0	0	0	0	1	1	2	0	7	19.6	1	2880		0	0		0	0			0			0			0			0	2880	2304	8760	0.263014	2.13041
85	HC85	0	1	51	5	0	34.2	6805.3	0	2	0	0	1	1	4	1	6	14	1	6720	14	5	33600	14	5	33600	14	5	6720			0			0			0	80640	64512	11315	5.70146	28.5073
86	HC86	0	0	47	6.7	0	35.8	5346.6	0	2	0	0	0	1	3	1	7	20	2	19200	20	2	19200	92	1	35328			0			0			0			0	73728	58982.4	9855	5.98502	40.0997
87	HC87	0	0	36	11.4	0	82.3	7243.7	0	3	0	1	1	1	6	0	8	47	7	157920	47	7	110544			0			0			0			0			0	268464	214771	5840	36.7759	419.245
88	HC88	0	1	34	9.1	0	77.5	8537.4	0	0	0	0	1	1	2	3	7	30	1	14400		0	0			0			0			0			0			0	14400	11520	5110	2.2544	20.5151
89	HC89	0	0	53	12.9	0	78.4	6095.6	0	3	0	1	0	0	4	0	7	84	0.5	20160	84	0.5	20160	84	0.5	20160	84	0.5	8064			0			0			0	68544	54835.2	12045	4.55253	58.7276
90	HC90	0	0	41	20	0	180.3	9013.1	0	2	0	1	1	1	5	0	7	84	7	282240	228	0.5	54720	228	0.5	10944			0			0			0			0	347904	278323	7665	36.3109	726.218
91	HC91	0	0	55	23.2	0	178.9	7702.9	1	3	0	1	0	1	5	0	6	20	2	19200	20	3	28800	56	7	188160	36	7	72576			0			0			0	308736	246989	12775	19.3338	448.543
92	HC92	0	1	39	3.8	0	44.4	11829.7	0	2	0	0	1	1	4	0	6	28	0.5	6720						0			0			0			0			0	6720	5376	6935	0.775198	2.94575
93	HC93	0	0	57	70.9	1	567.6	8005.3	1	3	0	1	0	1	5	1	7	14	1	1344	50	5	120000	34	7	114240	34	7	91392			0			0			0	326976	261581	13505	19.3692	1373.27
94	HC94	0	0	35	5.2	0	34	6507.6	0	1	0	0	0	0	1	0	6	180	1	86400	80	0.5	11520			0			0			0			0			0	97920	78336	5475	14.3079	74.4013
95	HC95	0	1	36	17.5	0	88.4	5053.5	0	4	0	1	0	1	6	0	5	42	5	100800	42	5	70560			0			0			0			0			0	171360	137088	5840	23.474	410.795
96	HC96	0	1	35	8.2	0	87.4	10659	0	3	0	0	1	1	5	0	7	25	3	36000	25	3	21600			0			0			0			0			0	57600	46080	5475	8.41644	69.0148
97	HC97	0	0	50	9	0	48.7	5393.1	0	3	0	1	1	1	6	3	7	20	6	34560	20	7	67200	40	6	115200	40	2	3840			0			0			0	220800	176640	10950	16.1315	145.184
98	HC98	0	0	47	11.3	0	147.7	13088.5	0	3	0	1	1	1	6	2	8	28	7	94080	28	7	94080	28	7	75264			0			0			0			0	263424	210739	9855	21.384	241.639
99	HC99	0	1	38	12.8	0	217.2	16963.2	0	2	0	1	1	1	5	2	5	86	5	206400						0			0			0			0			0	206400	165120	6570	25.1324	321.695
100	HC100	0	1	56	29.6	1	193.1	6519.8	1	1	0	0	1	1	3	2	7	0	0	0	0	0	0	0	0	0	0	0	0			0			0			0	0	0	13140	0	0
101	HC101	0	0	51	2.9	0	24.7	8467	0	3	0	0	0	0	3	2	8	14	5	33600	14	5	33600	36	5	86400	36	5	17280			0			0			0	170880	136704	11315	12.0817	35.0368
102	HC102	0	1	36	24.7	1	222.3	9009.3	1	2	0	1	0	1	4	0	6	14	7	47040	14	7	32928			0			0			0			0			0	79968	63974.4	5840	10.9545	270.577
103	HC103	0	1	74	12.9	0	223.9	17314.6	1	1	0	0	0	0	1	2	8	0	0	0	0	0	0	0	0	0	0	0	0	0	0	0	0	0	0			0	0	0	19710	0	0
104	HC104	0	0	31	66.7	1	448.2	6718.2	1	3	0	1	0	0	4	1	6	122	1	58560	122	2	23424			0			0			0			0			0	81984	65587.2	4015	16.3355	1089.58
105	HC105	0	1	53	7.9	0	114.5	14547.7	0	2	0	0	1	0	3	2	6	94	4	180480	14	2	13440	0	0	0	72	0.25	3456			0			0			0	197376	157901	12045	13.1092	103.563
106	HC106	0	1	49	3.5	0	40.2	11391.8	0	5	0	0	0	1	6	0	6.5	28	7	94080	28	7	94080	80	7	268800			0			0			0			0	456960	365568	10585	34.5364	120.877
107	HC107	0	0	67	3.7	0	42.5	11382.7	1	3	3	1	0	0	7	4	9	56	7	188160	56	7	188160	56	7	188160	56	7	188160	56	7	150528			0			0	903168	722534	17155	42.118	155.837
108	HC108	0	0	61	30.7	1	477.7	15569.1	1	1	0	1	1	1	4	0	7	0	0	0	0	0	0	0	0	0	0	0	0	0	0	0			0			0	0	0	14965	0	0
109	HC109	0	1	41	10.4	0	108.3	10439.7	0	2	0	0	1	0	3	0	6	14	3	20160	14	3	20160	14	3	4032			0			0			0			0	44352	35481.6	7665	4.62904	48.142
110	HC110	0	0	49	11.5	0	86.3	7487.3	0	3	0	1	1	1	6	1	8	64	4	122880	36	7	120960	36	7	120960			0			0			0			0	364800	291840	10585	27.5711	317.068
111	HC111	0	0	49	13.6	0	192.7	14165.7	1	4	0	1	0	0	5	0	9	14	1	6720	14	1	6720	86	7	288960			0			0			0			0	302400	241920	10585	22.855	310.828
112	HC112	0	0	37	30.3	1	208.3	6863.5	1	2	0	0	0	1	3	1	6	54	2	51840	54	3	62208			0			0			0			0			0	114048	91238.4	6205	14.704	445.532
113	HC113	0	0	46	33.5	1	293.6	8762.1	1	1	0	1	1	0	3	2	6	72	0.25	8640	72	0.25	8640	72	0.25	6048			0			0			0			0	23328	18662.4	9490	1.96653	65.8789
114	HC114	0	0	42	7.9	0	95.5	12066	0	3	0	1	1	1	6	4	7	72	7	241920	72	7	241920	72	7	72576			0			0			0			0	556416	445133	8030	55.4337	437.926
115	HC115	0	0	52	24.8	1	288.5	11644.9	1	3	0	0	1	1	5	0	5.5	0	0	0	14	7	23520	32	7	107520	32	7	32256			0			0			0	163296	130637	11680	11.1847	277.38
116	HC116	0	1	41	7.5	0	69.6	9238.6	0	1	0	1	1	1	4	0	5	50	1	24000	14	0	0	14	0	0			0			0			0			0	24000	19200	7665	2.50489	18.7867
117	HC117	0	1	49	39.3	1	343.6	8750.4	1	1	0	0	0	0	1	0	6	0	0	0	0	0	0	0	0	0			0			0			0			0	0	0	10585	0	0
118	HC118	0	1	50	5.3	0	368.2	69652.9	1	2	0	0	0	1	3	1	6	56	2	53760	56	2	53760	56	1	26880	56	1	2688			0			0			0	137088	109670	10950	10.0156	53.0825
119	HC119	0	0	43	9.3	0	101.6	10920.4	0	4	0	1	1	1	7	2	7	14	5	33600	86	7	288960	86	7	115584			0			0			0			0	438144	350515	8395	41.7529	388.302
120	HC120	0	0	68	2.8	0	24.4	8831.7	0	3	0	1	1	1	6	0	7	58	5	139200	72	7	241920	72	7	241920	72	7	241920	36	7	108864			0			0	973824	779059	17520	44.4668	124.507
121	HC121	0	0	36	4.2	0	26.4	6293.8	0	1	0	1	0	1	3	2	6	0	0	0	0	0	0			0			0			0			0			0	0	0	5840	0	0
122	HC122	0	0	50	35.7	1	224.3	6277.8	1	3	3	1	1	1	9	0	7	20	3	28800	20	5	48000	50	7	168000	50	7	16800			0			0			0	261600	209280	10950	19.1123	682.31
123	HC123	0	0	41	8.4	0	60.8	7198.8	0	4	0	1	0	1	6	0	7	192	3	276480	192	3	276480	192	3	55296			0			0			0			0	608256	486605	7665	63.484	533.266
124	HC124	0	0	58	5	0	61.2	12295.6	1	4	0	1	0	1	6	4	8	0	0	0	0	0	0	0	0	0	130	7	393120			0			0			0	393120	314496	13870	22.6745	113.373
125	HC125	0	0	62	7.4	0	90	12107.6	0	2	0	0	1	1	4	2	7	20	5	28800	56	5	134400	61	7	204960	61	7	204960	61	7	61488			0			0	634608	507686	15330	33.1172	245.067
126	HC126	0	0	37	5.9	0	42.6	7196	0	1	0	0	0	0	1	2	6		0.25			0.25				0			0			0			0			0	0	0	6205	0	0
127	HC127	0	0	39	10.5	0	94.4	8959.8	1	4	0	1	0	1	6	2	7	56	2	53760	42	7	141120			0			0			0			0			0	194880	155904	6935	22.4807	236.048
128	HC128	0	0	41	47.7	1	476.6	9993.7		3	0	1	1	1	6	2	6	34	6	88128	14	6	40320	34	6	19584			0			0			0			0	148032	118426	7665	15.4502	736.973
129	HC129	0	0	49	4.6	0	42.3	9249.5	0	3	0	1	1	1	6	1	6	170	7	571200	112	7	376320	64	7	215040			0			0			0			0	1162560	930048	10585	87.8647	404.178
130	HC130	0	1	55	53.4	1	498.9	9341.8	0	1	0	1	1	1	4	0	6	0	0	0	0	0	0	0	0	0	0	0	0			0			0			0	0	0	12775	0	0
131	HC131	0	1	61	28	1	167.3	5971.5	0	1	0	0	0	1	2	1	5	0	0	0	0	0	0	0	0	0	0	0	0	0	0	0			0			0	0	0	14965	0	0
132	HC132	0	1	43	24	1	201.4	8377.9							0	0	7	56	1	26880	0	0	0	0	0	0			0			0			0			0	26880	21504	8395	2.56152	61.4766
133	HC133	0	1	36	13.6	0	116.7	8605.4	0	4	0	1	1	1	7	2	6	50	2	48000	62	3	62496			0			0			0			0			0	110496	88396.8	5840	15.1364	205.856
134	HC134	0	1	39	27.4	1	201.7	7363.3	0	1	0	0	1	1	3	0	8	0	0	0	0	0	0			0			0			0			0			0	0	0	6935	0	0
135	HC135	0	1	79	21.6	0	290	13443.6	1	1	0	0	0	0	1	0	6.5	0	0	0	0	0	0	0	0	0	0	0	0	0	0	0	0	0	0			0	0	0	21535	0	0
136	HC136	0	0	63	34.3	1	204.5	5954.6	1	2	0	0	1	1	4	4	6	14	1	6720	14	1	6720	14	1	6720	14	1	6720	14	1	2688			0			0	29568	23654.4	15695	1.50713	51.6945
137	HC137	0	0	60	5.7	0	60.5	10624.7	1	4	0	1	0	1	6	0	7	120	7	403200	92	7	309120	92	7	309120	92	7	309120	92	7	309120			0			0	1639680	1311744	14600	89.8455	512.119
138	HC138	0	0	81	1.6	0	13.2	8175.5	1	2	0	0	1	0	3	2	7	0	0	0	32	6	92160	32	6	92160	32	6	92160	32	6	92160	32	6	92160	0	0	0	460800	368640	22265	16.5569	26.4911
139	HC139	0	0	48	19.6	0	183.6	9359	1	1	0	1	0	1	3	4	7.5	128	3	184320	128	3	184320		2				0			0			0			0	368640	294912	10220	28.8564	565.585
140	HC140	0	1	37	3.8	0	40.8	10705.6	0	2	0	0	1	1	4	0	5	50	1	24000	20	1	7680			0			0			0			0			0	31680	25344	6205	4.08445	15.5209
141	HC141	0	0	29	43.7	1	429.2	9814.2	1	4	0	1	0	1	6	3	6	102	3	146880			0			0			0			0			0			0	146880	117504	3285	35.7699	1563.14
142	HC142	0	0	36	12.4	0	97.1	7837.5	0	5	3	1	1	1	11	2	8	140	7	470400	112	7	263424			0			0			0			0			0	733824	587059	5840	100.524	1246.5
143	HC143	0	0	43	15.8	0	114.8	7268	1	1	0	1	1	1	4	1	6	76	0.25	9120	76	0.25	9120	76	0.25	3648			0			0			0			0	21888	17510.4	8395	2.08581	32.9558
144	HC144	0	0	60	8.9	0	97.9	10986.1	0	4	0	1	1	0	6	3	6	44	3	31680	44	3	63360	44	3	63360	44	3	63360	44	5	10560			0			0	232320	185856	14600	12.7299	113.296
145	HC145	0	0	79	12.8	0	141.6	11049.2	1	3	0	0	1	0	4	0	7	56	7	188160	54	7	181440	54	7	181440	54	7	181440	54	7	181440	36	7	120960			0	1034880	827904	21535	38.4446	492.091
146	HC146	0	1	49	5	0	30.5	6164.9	0	3	3	0	0	1	7	0	7	20	2	19200	20	4	38400	60	5	144000			0			0			0			0	201600	161280	10585	15.2367	76.1833
147	HC147	0	0	49	20.8	0	112.1	5381.8	0	2	0	1	0	1	4	1	6	116	1	55680	88	1	42240	44	1	21120			0			0			0			0	119040	95232	10585	8.99688	187.135
148	HC148	0	0	56	7.6	0	59.1	7767.5	0	3	0	1	1	1	6	1	7	84	2	80640	84	3	120960	122	5	292800	62	5	104160			0			0			0	598560	478848	13140	36.442	276.959
149	HC149	0	0	29	28.5	1	200.4	7041.9	1	4	0	1	1	1	7	0	8	28	7	94080			0			0			0			0			0			0	94080	75264	3285	22.9114	652.975
150	HC150	0	0	59	5.6	0	85.2	15078	0	4	0	1	0	1	6	2	7	56	7	188160	56	7	188160	56	7	188160	76	7	255360			0			0			0	819840	655872	14235	46.0746	258.018
151	HC151	0	0	58	23.4	1	406.9	17402.5	1	1	0	1	0	1	3	4	7	0	0	0	0	0	0	0	0	0	0	0	0			0			0			0	0	0	13870	0	0
152	HC152	0	1	37	3.5	0	25.9	7377.5	0	3	0	0	0	1	4	0	7	25.2	2	24192			31449.6			0			0			0			0			0	55641.6	44513.3	6205	7.17378	25.1082
153	HC153	0	0	62	5.1	0	92.3	17970.5	0	3	0	1	0	0	4	0	7	86	6	247680	67	6	192960	32	6	92160	39.6	5	95040	21.6	5	15552			0			0	643392	514714	15330	33.5756	171.235
154	HC154	0	0	42	4.3	0	34.2	7900.5	0	3	0	0	0	1	4	0	6	40	1	19200	40	3	57600	20	2	5760			0			0			0			0	82560	66048	8030	8.22516	35.3682
155	HC155	0	0	39	10.1	0	58.7	5803.1	0	4	0	1	1	1	7	0	7	68	7	228480	86	3	123840			0			0			0			0			0	352320	281856	6935	40.6425	410.49
156	HC156	0	0	39	20.4	0	253.4	12451.2	1	3	0	1	1	1	6	0	7.5	14	5	33600	14	5	33600			0			0			0			0			0	67200	53760	6935	7.75198	158.14
157	HC157	0	0	35	3.1	0	31.7	10221	0	3	0	1	1	1	6	3	7	14	5	33600	14	5	20160			0			0			0			0			0	53760	43008	5475	7.85534	24.3516
158	HC158	0	0	68	17.7	0	329.9	18688.5	1	3	0	0	0	1	4	1	6	36	3	51840	36	2	34560		2					56	2	48384			0			0	134784	107827	17520	6.15452	108.935
159	HC159	0	0	75	3.4	0	37.3	11111.2	0	3	0	1	0	0	4	0	6.5	25	2	24000	25	7	84000	25	7	84000	37.5	7	126000	37.5	7	126000	10.8	5	15552			0	459552	367642	20075	18.3134	62.2656
160	HC160	0	1	46	31.5	1	273.8	8700.5	1	1	0	1	0	0	2	0	5	64	5	153600	11.2	0.25	1344	11.2	0.25	940.8			0			0			0			0	155885	124708	9490	13.141	413.941
161	HC161	0	0	56	2.3	0	33.3	14282.6	0	1	0	0	1	1	3	3	7	0	0	0	84	6	169344	84	6	241920	84	6	96768			0			0			0	508032	406426	13140	30.9304	71.1399
162	HC162	0	0	45	4.3	0	42.3	9735.6	0	3	0	1	1	1	6	0	6	50	6	144000	50	7	168000	50	7	100800			0			0			0			0	412800	330240	9125	36.1907	155.62
163	HC163	0	1	41	9.6	0	58.3	6067.2	0	2	0	1	0	0	3	1	4.5		6		20	3	21120	20	1	1920			0			0			0			0	23040	18432	7665	2.4047	23.0851
164	HC164	0	0	56	37.6	1	330	8777.1	1	3	0	1	0	0	4	1	8	14	7	14112	14	7	47040	14	7	47040	14	7	32928			0			0			0	141120	112896	13140	8.59178	323.051
165	HC165	0	0	41	16	0	133	8317.3	0	2	0	1	1	1	5	2	7	50	4	24000	50	0.5	12000	36	0.5	1728			0			0			0			0	37728	30182.4	7665	3.93769	63.0031
166	HC166	0	1	50	14	0	179	12796.4	0	1	0	0	1	1	3	1	7.5	40	0.25	4800	40	0.25	4800	20	0.25	2400	0	0	0			0			0			0	12000	9600	10950	0.876712	12.274
167	HC167	0	0	38	21.5	0	199.8	9293	1	4	0	0	0	1	5	3	4	0	0	0	76	3	65664			0			0			0			0			0	65664	52531.2	6570	7.99562	171.906
168	HC168	0	0	35	37.5	1	476.2	12687.6	0	1	0	1	1	1	4	4	7	0	0	0	0	0	0			0			0			0			0			0	0	0	5475	0	0
169	HC169	0	0	55	5.4	0	60.4	11113	0	3	0	0	0	1	4	2	7	76	0.75	27360	76	0.75	27360	14	5	33600	20	7	61056			0			0			0	149376	119501	12775	9.35427	50.5131
170	HC170	0	1	39	15.8	0	85.5	5413.4	0	1	0	1	1	1	4	0	5.5	56	0.75	20160	0	0	0			0			0			0			0			0	20160	16128	6935	2.32559	36.7444
171	HC171	0	0	39	5.7	0	64.5	11375.6	0	2	0	1	1	1	5	2	5.5	80	1	38400	80	1	38400			0			0			0			0			0	76800	61440	6935	8.85941	50.4986
172	HC172	0	0	53	15.6	0	105.2	6757.7	0	3	0	1	1	1	6	4	5.5	40	3	57600	40	3	57600	40	3	57600	14	7	18816			0			0			0	191616	153293	12045	12.7267	198.536
173	HC173	0	0	59	14.7	0	190.2	12932.5	1	3	0	1	1	1	6	4	6.5	0	0	0	0	0	0	14	3	20160	14	7	47040			0			0			0	67200	53760	14235	3.77661	55.5161
174	HC174	0	0	41	5.5	0	56.6	10317	1	1	0	0	1	1	3	3	5	0	0	0	24	1	11520	24	1	2304			0			0			0			0	13824	11059.2	7665	1.44282	7.9355
175	HC175	0	1	55	41.5	1	610.8	14735	1	1	0	0	0	0	1	2	6	0	0	0	0	0	0	0	0	0	0	0	0			0			0			0	0	0	12775	0	0
176	HC176	0	0	65	3.8	0	28.8	7497.7	0	1	0	0	0	0	1	1	7	7.2	1	3456	7.2	1	3456	7.2	1	3456	7.2	1	3456	7.2	1	2073.6			0			0	15897.6	12718.1	16425	0.774312	2.94239
177	HC177	0	0	56	7.8	0	103.3	13266.6	0	4	0	0	1	1	6	0	8	142	4	272640	142	4	272640	142	4	272640	78	5	131040			0			0			0	948960	759168	13140	57.7753	450.648
178	HC178	0	0	23	36	1	240.8	6694.1	1	1	0	1	1	1	4	0	6	0	0	0			0			0			0			0			0			0	0	0	1095	0	0
179	HC179	0	0	54	2.9	0	41.6	14589.7	1	2	0	1	1	1	5	4	8	36			42			42			20					0			0			0	0	0	12410	0	0
180	HC180	0	0	42	13.1	0	110	8410.6	0	2	0	1	1	1	5	4	9	40	7	134400	14	7	47040	14	7	14112			0			0			0			0	195552	156442	8030	19.4821	255.216
181	HC181	0	1	51	18.4	0	148.5	8087.5	1	3	0	0	1	0	4	0	6.5	14	0.75	5040	14	0.75	5040	26	4	12480	26	7	17472			0			0			0	40032	32025.6	11315	2.83037	52.0787
182	HC182	0	1	42	6.8	0	47.6	7055.4	0	0	0	0	0	1	1	0	8	0	0	0	0	0	0	0	0	0			0			0			0			0	0	0	8030	0	0
183	HC183	0	0	54	31.8	1	270	8496	1	3	0	0	0	0	3	3	4	20	2	23040	50	7	168000	50	7	168000	50	7	84000			0			0			0	443040	354432	12410	28.5602	908.214
184	HC184	0	0	54	5	0	30.5	6094.6	1	3	0	0	0	0	3	2	6.5	24.8	7	83328	24.8	7	83328	24.8	7	83328	32	7	53760			0			0			0	303744	242995	12410	19.5806	97.903
185	HC185	0	0	56	29.8	1	240.6	8063.7	1	2	0	1	0	1	4	2	5	0	0	0	0	0	0	36	7	120960	36	7	84672			0			0			0	205632	164506	13140	12.5195	373.08
186	HC186	0	1	64	18.6	0	146.2	7877	1	1	0	0	0	1	2	2	4	0	0	0	0		0	0	0	0	0	0	0			0			0			0	0	0	16060	0	0
187	HC187	0	1	45	3.8	0	18.6	4886.4	0	3	0	0	0	0	3	0	8	0	0	0	0	0	0	19.6	4	5644.8			0			0			0			0	5644.8	4515.84	9125	0.494887	1.88057
188	HC188	0	0	62	4.3	0	48.3	11116	0	4	0	0	0	1	5	1	6	50	3	57600	50	3	72000	56	4	107520	44	5	105600	44	6	38016			0			0	380736	304589	15330	19.8688	85.4359
189	HC189	0	0	43	2	0	8	4044.6	0	2	0	0	0	0	2	1	6	76	2	72960	0	0	0	0	0	0			0			0			0			0	72960	58368	8395	6.95271	13.9054
190	HC190	0	0	67	17.4	0	159.9	9206	1	1	0	0	0	1	2	4	6	0	0	0	0	0	0	0	0	0	0	0	0	0	0	0			0			0	0	0	17155	0	0
191	HC191	0	1	46	0.4	0	3.7	8428.7	0	2	0	0	1	1	4	1	7	14	2	13440	20	4	38400	14	4	18816			0			0			0			0	70656	56524.8	9490	5.95625	2.3825
192	HC192	0	0	68	16.2	0	212.6	13115.3	0	4	0	1	0	0	5	2	7.5	36	7	120960	36	7	120960	36	7	120960	54	7	181440	72	7	217728			0			0	762048	609638	17520	34.7967	563.707
193	HC193	0	0	68	12.8	0	111.1	8678.1	0	4	0	1	1	1	7	3	6	65	7	174720	74	7	248640	62	7	208320	58	7	194880	101	7	305424			0			0	1131984	905587	17520	51.6888	661.616
194	HC194	0	0	49	12.3	0	165.7	13439.1	0	2	0	1	1	1	5	3	7	0	0	0	20	5	48000	20	5	48000			0			0			0			0	96000	76800	10585	7.25555	89.2433
195	HC195	0	0	73	27.5	1	154.1	5607	0	2	0	1	0	0	3	0	7	36	0.5	8640	36	7	120960	36	7	120960	36	7	120960	36	7	120960	36	7	48384			0	540864	432691	19345	22.3671	615.095
196	HC196	0	0	42	35.9	1	304.4	8475.4	1	3	0	1	0	1	5	1	6	14	3	20160	50	5	120000	72	7	72576			0			0			0			0	212736	170189	8030	21.1941	760.869
197	HC197	0	1	36	31.2	1	201.1	6453.5	1	3	0	1	1	1	6	2	5	0	0	0	7.2	7	16934.4			0			0			0			0			0	16934.4	13547.5	5840	2.31978	72.3772
198	HC198	0	0	52	5	0	44	8832.2	0	3	0	1	0	1	5	3	6	212	1	101760	112	2	170520	112	3	161280	112	2	32256			0			0			0	465816	372653	11680	31.9052	159.526
199	HC199	0	0	45	5.5	0	66.5	12196.8	0	3	0	0	1	1	5	2	5	28	2	26880	28	3	40320	42	3	36288			0			0			0			0	103488	82790.4	9125	9.07292	49.9011
200	HC200	0	0	47	4.8	0	56.8	11787.9	0	1	0	0	1	1	3	1	8	90	3	129600	60	3	86400	0	0	0			0			0			0			0	216000	172800	9855	17.5342	84.1644
201	HC201	0	1	51	4	0	37.7	9490.2	0	1	0	0	1	1	3	0	6	60	0.25	7200	60	0.25	7200	60	0.25	7200	92	0.25	2208			0			0			0	23808	19046.4	11315	1.68329	6.73315
202	HC202	0	0	44	20.7	0	176.6	8526.8	1	1	0	1	1	1	4	3	5.5	0	0	0	0	0	0	0	0	0			0			0			0			0	0	0	8760	0	0
203	HC203	0	0	44	10.6	0	67.9	6395.4	0	1	0	1	1	1	4	3	6	30	2	28800	72	0.25	8640	72	0.25	4320			0			0			0			0	41760	33408	8760	3.8137	40.4252
204	HC204	0	0	48	0.9	0	4.6	4988.3	0	1	0	0	1	1	3	0	6	40	0.25	3360	90	1	43200	148	0.25	15984			0			0			0			0	62544	50035.2	10220	4.89581	4.40623
205	HC205	0	1	60	8.6	0	60	6952.1	0	1	0	0	0	0	1	0	6	0	0	0	0	0	0	0	0	0	0	0	0	0	0	0			0			0	0	0	14600	0	0
206	HC206	0	0	46	11.5	0	138.7	12030.8	1	1	0	0	0	0	1	0	6	32	1	15360	32	1	15360	32	1	10752			0			0			0			0	41472	33177.6	9490	3.49606	40.2047
207	HC207	0	1	56	24.9	1	112	4501.8	1	1	0	1	0	1	3	0	4	20	3	28800	14	1	6720	14	1	6720	14	0.25	1176			0			0			0	43416	34732.8	13140	2.64329	65.8179
208	HC208	0	1	55	1.4	0	6.1	4358.3	0	3	0	0	0	1	4	0	7	14	1	6720	14	0.25	1680	14	0.25	1680	14	0.25	1008			0			0			0	11088	8870.4	12775	0.694356	0.972099
209	HC209	0	0	70	12.4	0	189.5	15291.6	0	0	0	1	0	1	2	1	6.5	131	3	188640	131	3	188640	131	3	188640	131	3	188640	131	1	62880	90	0.5	2160			0	819600	655680	18250	35.9277	445.503
210	HC210	0	1	68	15.7	0	131.4	8348.7	1	1	0	0	1	1	3	1	7	8	0.75	2880	8	0.75	2880	8	0.75	2880	8	0.75	2880	0	0	0			0			0	11520	9216	17520	0.526027	8.25863
211	HC211	0	1	41	1.8	0	10.2	5801	0	1	0	1	1	1	4	0	7	8	2	4608	0	0	0	0	0	0			0			0			0			0	4608	3686.4	7665	0.480939	0.865691
212	HC212	0	1	44	2.1	0	15.2	7221.9	0	3	0	0	1	1	5	2	6	14	6	40320	14	7	47040	28	7	47040			0			0			0			0	134400	107520	8760	12.274	25.7753
213	HC213	0	0	66	29.3	1	238.3	8127.2	1	1	0	1	1	1	4	4	7	96	0	0	96	0	0	96	0	0	96	0	0	96	0	0			0			0	0	0	16790	0	0
214	HC214	0	1	37	6.5	0	47.5	7281.7	1	1	0	1	0	1	3	0	6	28	3	40320	39.2	0	0			0			0			0			0			0	40320	32256	6205	5.19839	33.7895
215	HC215	0	1	41	2.1	0	10.7	5129.7	0	1	0	0	0	1	2	0	6	0	0	0	0	0	0	0	0	0			0			0			0			0	0	0	7665	0	0
216	HC216	0	1	59	2.4	0	24.5	10044.2	0	1	0	1	1	0	3	0	6	0	0	0	0	0	0	0	0	0	0	0	0			0			0			0	0	0	14235	0	0
217	HC217	0	0	59	6.9	0	54.1	7854.6	0	3	0	1	0	0	4	3	7.5	68	7	22848	68	7	22848	68	7	22848	68	7	22848			0			0			0	91392	73113.6	14235	5.13619	35.4397
218	HC218	0	1	53	1.8	0	14.9	8343.4	0	3	0	1	1	1	6	0	6	240	7	806400	60			28	7	94080	14	7	18816			0			0			0	919296	735437	12045	61.0574	109.903
219	HC219	0	1	37	3	0	14.8	4939.2	0	5	3	1	0	1	10	0	6	92	7	309120	102	7	274176			0			0			0			0			0	583296	466637	6205	75.2034	225.61
220	HC220	0	0	54	27.7	1	144.1	5207.2	1	1	0	0	1	1	3	0	6	0	0	0	0	0	0	0	0	0	0	0	0			0			0			0	0	0	12410	0	0
221	HC221	0	0	58	3.1	0	24.7	7887.7	0	3	0	1	1	1	6	0	6	0	0	0	25	5	60000	0	0	0	14	7	47040			0			0			0	107040	85632	13870	6.1739	19.1391
222	HC222	0	1	45	23.8	1	201.5	8470.6	0	2	0	0	0	1	3	0	6.5	8.4	1	2016	8.4	1	4032	8.4	1	2419.2			0			0			0			0	8467.2	6773.76	9125	0.74233	17.6675
223	HC223	0	0	55	4.5	0	35.3	7884.4	0	4	0	1	1	1	7	2	8	40	7	120960	112	7	376320	80	7	268800	148	7	298368			0			0			0	1064448	851558	12775	66.6582	299.962
224	HC224	0	0	30	2	0	14.6	7358.7	0	2	0	0	1	1	4	1	9	46	2	22080	46	1	2208			0			0			0			0			0	24288	19430.4	3650	5.3234	10.6468
225	HC225	0	1	43	15.9	0	154.9	9759	1	2	0	1	1	1	5	0	7	28	7	94080	14	3	20160	14	3	8064			0			0			0			0	122304	97843.2	8395	11.6549	185.314
226	HC226	0	0	59	2.3	0	20.5	8805.4	0	3	0	1	1	1	6	4	9	14	7	47040	20	7	67200	20	7	67200	14	7	47040			0			0			0	228480	182784	14235	12.8405	29.5331
227	HC227	0	1	40	21.1	0	131	6207.9	1	3	0	1	1	1	6	4	6	20	7	67200	20	7	67200	20	7	6720			0			0			0			0	141120	112896	7300	15.4652	326.316
228	HC228	0	0	52	0.7	0	5.5	8497.5	0	3	0	1	0	1	5	3	8	100	7	336000	100	7	336000	100	7	336000	68	7	68544			0			0			0	1076544	861235	11680	73.7359	51.6151
229	HC229	0	1	41	14.3	0	92	6434.4	0	1	0	0	1	1	3	0	6.5	0	0	0	0	0	0	0	0	0			0			0			0			0	0	0	7665	0	0
230	HC230	0	1	56	21.7	0	278.6	12846	1	1	0	0	0	1	2	1	6.7	0	0	0	0	0	0	0	0	0	0	0	0			0			0			0	0	0	13140	0	0
231	HC231	0	0	53	20.6	0	190.2	9230.3	1	3	0	1	1	1	6	2	8	14	2	13440	14	4	26880	14	5	33600	14	5	13440			0			0			0	87360	69888	12045	5.80224	119.526
232	HC232	0	0	43	25.1	1	101.7	4051.5	1	1	0	1	1	1	4	1	5	0	0	0	0	0	0	0	0	0			0			0			0			0	0	0	8395	0	0
233	HC233	0	0	45	27.4	1	132.9	4850.4	1	1	0	0	1	1	3	0	5	0	0	0	0	0	0	0	0	0			0			0			0			0	0	0	9125	0	0
234	HC234	0	0	40	19.2	0	88.6	4610.4	1	2	0	0	0	0	2	1	6.5	20	1	9600	20	1	9600	20	1	960			0			0			0			0	20160	16128	7300	2.20932	42.4188
235	HC235	0	1	36	8.1	0	36.6	4530.6	0	1	0	0	0	0	1	0	6	14	0.75	5040	14	0.75	2160			0			0			0			0			0	7200	5760	5840	0.986301	7.98904
236	HC236	0	1	61	15.9	0	97.6	6139	1	2	0	0	1	1	4	2	7	14	4	26880	14	3	8064	14	3	18144	14	2	13440	14	1	672			0			0	67200	53760	14965	3.59238	57.1189
237	HC237	0	0	66	15.8	0	82.8	5250.9	1	3	0	1	0	1	5	0	6													14	2	9408			0			0	9408	7526.4	16790	0.448267	7.08262
238	HC238	0	0	41	61.1	1	6.1	5336.6	0	3	0	1	1	1	6	0	6	40	5	96000	76	5	182400	86	4	8256			0			0			0			0	286656	229325	7665	29.9184	1828.02
239	HC239	0	0	60	41.5	1	294.2	7096.5	1	3	0	0	0	0	3	3	7	8	1	3840	14.4	1	6912	16	6	46080	16	6	46080	20	6	5760			0			0	108672	86937.6	14600	5.95463	247.117
240	HC240	0	0	46	2.9	0	24.9	8463.9	1	4	0	0	0	1	5	2	8	0	0	0	40	5	96000	34	5	57120			0			0			0			0	153120	122496	9490	12.9079	37.4329
241	HC241	0	1	61	3.5	0	26.1	7458.6	0	1	0	0	0	1	2	0	6	0	0	0	0	0	0	0	0	0	0	0	0	0	0	0			0			0	0	0	14965	0	0
242	HC242	0	0	66	12.3	0	90	7332.7	0	2	0	1	1	0	4	2	8	14	2	13440	14	2	13440	50	3	72000	86	5	206400	14	2	9408			0			0	314688	251750	16790	14.9941	184.427
243	HC243	0	0	57	29	1	180.4	6212.4	1	2	0	1	1	1	5	1	6	0	0	0	76	2	72960	76	2	72960	14	6	8064			0			0			0	153984	123187	13505	9.1216	264.526
244	HC244	0	0	73	3.5	0	22.8	6450.6	0	3	0	0	1	1	5	6(総入歯）	6	60	0.5	14400	60	0.5	14400	60	0.5	14400	60	0.5	14400	12	4	23040	12	4	9216			0	89856	71884.8	19345	3.71594	13.0058
245	HC245	0	1	51	6	0	42.5	7049.2	0	1	0	0	0	1	2	0	6	60	0.75	21600	20	0.75	7200	0	0	0	0	0	0			0			0			0	28800	23040	11315	2.03624	12.2174
246	HC246	0	0	58	1.6	0	9.6	6109.7	0	3	0	1	0	1	5	1	7	72	7	241920	72	7	241920	50	7	168000	14	7	42336			0			0			0	694176	555341	13870	40.039	64.0624
247	HC247	0	1	53	8.6	0	62.7	7309.3	1	1	0	1	0	1	3	0	6	0	0	0	0	0	0	0	0	0	0	0	0			0			0			0	0	0	12045	0	0
248	HC248	0	1	46	2.7	0	17.1	6356.4	0	3	0	0	1	1	5	1	5	14	5	33600	14	5	33600	14	4	18816			0			0			0			0	86016	68812.8	9490	7.25109	19.5779
249	HC249	0	1	53	21.3	0	217.4	10220.8	1	1	0	0	0	1	2	1	5	30	1	14400	0	0	0	0	0	0	0	0	0			0			0			0	14400	11520	12045	0.956413	20.3716
250	HC250	0	0	43	4.4	0	21	4749.7	0	4	0	1	1	1	7	1	6	92	3	132480	92	3	132480	86	2	33024			0			0			0			0	297984	238387	8395	28.3963	124.944
251	HC251	0	0	36	15.2	0	91.8	6040.7	1	3	0	1	1	1	6	2	6	0	0	0	42	7	98784			0			0			0			0			0	98784	79027.2	5840	13.5321	205.687
252	HC252	0	0	40	28.3	1	141	4976	1	1	0	1	1	1	4	2	7	56			56			56					0			0			0			0	0	0	7300	0	0
253	HC253	0	0	39	7.1	0	36.7	5152.1	1	3	0	1	1	1	6	3	7	112	3	161280	64	7	215040			0			0			0			0			0	376320	301056	6935	43.4111	308.219
254	HC254	0	1	36	12.6	0	63.1	5018	0	1	0	1	0	1	3	1	6	72	1	34560	66	0.25	5544			0			0			0			0			0	40104	32083.2	5840	5.4937	69.2206
255	HC255	0	0	70	3.4	0	28.4	8416.3	0	3	0	1	0	1	5	4	7	28	2	26880	28	2	26880	28	7	94080	28	7	94080	36	7	120960	36	7	12096			0	374976	299981	18250	16.4373	55.8868
256	HC256	0	1	51	15.3	0	139.4	9122.3	0	3	0	1	0	0	4	1	8	0	0	0	20	3	28800	20	3	28800	20	7	13440			0			0			0	71040	56832	11315	5.02271	76.8475
257	HC257	0	0	50	22.8	0	149.2	6548.5	1	4	0	1	1	1	7	1	5	64	5	153600	82	7	275520	100	5	240000	50	5	12000			0			0			0	681120	544896	10950	49.7622	1134.58
258	HC258	0	0	54	1.7	0	10.9	6373.2	0	4	0	1	1	1	7	0	6	36	3	51840	54	7	181440	50	6	144000	50	6	72000			0			0			0	449280	359424	12410	28.9624	49.2362
259	HC259	0	1	40	3.5	0	22.8	6569.8	0	3	0	0	1	1	5	1	8	40	2	26880	20	3	20160	20	3	2880			0			0			0			0	49920	39936	7300	5.47068	19.1474
260	HC260	0	0	33	1.5	0	7.9	5329.8	0	3	0	1	0	1	5	2	8	28	2	26880	28	4	21504			0			0			0			0			0	48384	38707.2	4745	8.15747	12.2362
261	HC261	0	0	61	88.5	1	4688.4	18.9	1	2	0	1	0	0	3	4	9	56	1	26880	56	1	26880	56	1	26880	56	1	26880	56	1	5376			0			0	112896	90316.8	14965	6.0352	534.115
262	HC262	0	0	34	11.8	0	69.4	5901.8	1	1	0	0	1	1	3	4	8	20	3	28800	20	3	14400			0			0			0			0			0	43200	34560	5110	6.76321	79.8059
263	HC263	0	0	54	32.6	1	162.7	4998.2	1	3	0	0	0	1	4	4	6	14	2	6720	28	2	26880	28	2	26880	50	7	84000			0			0			0	144480	115584	12410	9.31378	303.629
264	HC264	0	0	34	18.7	0	213.2	11424.6	0	4	0	1	1	0	6	3	7	40	7	134400	40	7	67200			0			0			0			0			0	201600	161280	5110	31.5616	590.203
265	HC265	0	0	56	17.7	0	123.7	6981.2	1	3	0	0	1	1	5	2	8	108	7	362880	126	7	423360	108	7	362880	72	7	169344			0			0			0	1318464	1.05477e+06	13140	80.2718	1420.81
266	HC266	0	1	42	24.3	1	119.7	4928	1	1	0	0	0	1	2	0	6	0	0	0	0	0	0	0	0	0			0			0			0			0	0	0	8030	0	0
267	HC267	0	0	42	5.5	0	40.3	7348.1	0	4	0	1	1	1	7	1	8	60	5	144000	128	7	430080	51..2	7	51609.6			0			0			0			0	625690	500552	8030	62.3352	342.844
268	HC268	0	1	56	12.8	0	132.6	10354.7	0	3	0	0	1	1	5	2	4	58	7	194880	58	7	194880	58	7	194880	58	7	136416			0			0			0	721056	576845	13140	43.8999	561.919
269	HC269	0	1	52	34.8	1	177.4	5095.9	1	3	0	0	0	0	3	0	7	0	0	0	14	3	20160	14	3	20160	14	3	6048			0			0			0	46368	37094.4	11680	3.17589	110.521
270	HC270	0	0	55	26	1	232.1	8925.7	1	3	0	1	1	1	6	3	6	28	3	4032	28	3	40320	28	7	94080	28	7	56448			0			0			0	194880	155904	12775	12.2038	317.3
271	HC271	0	0	37	25	1	229	9145.2	1	2	0	1	0	1	4	4	6	100	1	48000	28	1	10752			0			0			0			0			0	58752	47001.6	6205	7.57479	189.37
272	HC272	0	0	39	41.6	1	426.1	10242.6	0	0	0	1	1	1	3	2	4.5	100	7	134400	0	0	0			0			0			0			0			0	134400	107520	6935	15.504	644.965
273	HC273	0	1	53	10.3	0	83	8032.4	0	1	0	0	1	1	3	0	6	14	1	6720	42	3	60480	11.2	1	5376	0	0	0			0			0			0	72576	58060.8	12045	4.82032	49.6493
274	HC274	0	0	42	12.7	0	69.1	5432.4	1	3	0	1	1	1	6	1	6	50	2	48000	14	6	40320	14	6	12096			0			0			0			0	100416	80332.8	8030	10.0041	127.052
275	HC275	0	0	54	8	0	63.5	7905.1	0	0	0	1	0	1	2	3	6	56	7	188160	56	7	188160	86	7	288960	90	7	151200			0			0			0	816480	653184	12410	52.6337	421.069
276	SCC1	1	1	66	3.1	0	38.4	12234.3	0	7	0	0	1	0	8	0	8	162.5	7	546000	162.5	7	546000	162.5	7	546000	162.5	7	546000	162.5	7	327600							2511600	2009800	16790	119.702	371.077	1	0	0	0	0	1
277	SCC2	1	0	82	4.8	0	106.1	22054.2	0	7	0	0	0	0	7	4	10	45	7	151200	45	7	151200	45	7	151200	54	7	181440	54	7	181440	54	7	181440	54	7	54432	1052352	842126	22630	37.2128	178.622	1	0	1	0	0	0
278	SCC3	1	0	71	4.9	0	49.2	10112.9	0	7	0	0	0	1	8	4	5	135	7	453600	112.5	7	378000	112.5	7	378000	112.5	7	378000	112.5	7	264600							1852200	1482120	18615	79.6197	390.136	1	0	0	0	0	0
279	SCC4	1	0	63	5.1	0	36.9	7291.2	0	5	0	0	0	1	6	5	7	115	4	220800	107.5	4	206400	50	6	144000	50	6	144000	50	6	43200							758400	606926	15695	38.67	197.217	0	0	1	0	0	0
280	SCC5	1	0	73	5.2	0	60.9	11700	1	10	0	1	1	1	13	4	4.5	35	2.5	42000	70	7	235200	115	7	386400	115	7	386400	80	7	268800	80	7	80640				1399440	1119920	19345	57.892	301.038	1	0	0	0	0	0
281	SCC6	1	0	76	5.4	0	211.7	38881	0	1	0	0	0	0	1	0	6	31.65	0.25	3798	127.5	1	61200	127.5	1	61200	31.6	5	75840	85	7	285600	57.5	7	193200	57.5	7	96600	777438	622340	20440	30.4471	164.415	0	0	1	0	0	1
282	SCC7	1	0	72	6.1	0	83.1	13651	0	7	0	1	0	0	8	4	8	135	7	453600	225	7	756000	225	7	756000	225	7	756000	225	7	756000							3477600	2782800	18980	146.617	894.367	1	0	1	0	0	1
283	SCC8	1	0	63	6.5	0	40	6175	0	5	0	0	1	0	6	2	6	64	2.5	76800	64	7	215040	64	7	215040	64	7	215040	45	7	151200							873120	698686	15695	44.5164	289.357	0	0	1	0	0	1
284	SCC9	1	0	63	6.6	0	103.9	15703.9	0	7	0	1	1	0	9	4	7.5	31.65	1.5	22788	121.65	7	408744	121.65	7	408744	121.65	7	408744	121.65	7	122623							1.37164e+06	1.0977e+06	15695	69.9397	461.602	2	1	1	1	1	1
285	SCC10	1	1	54	6.6	0	62.2	9471	1	8	0	0	0	0	8	0	6	0	0	0	67.5	3.5	113400	67.5	3.5	113400	67.5	3.5	45360										272160	217890	12410	17.5576	115.88	2	1	0	0	0	1
286	SCC11	1	0	72	6.7	0	77.8	11665.3	0	7	0	1	0	1	9	義歯	8	45	2.5	54000	90	7	302400	90	7	302400	90	7	302400										961200	769176	18980	40.5256	271.522	2	1	0	0	0	1
287	SCC12	1	0	67	8.2	0	234.5	28497.6	0	5	0	1	1	1	8	1	7	45	7	151200	45	7	151200	90	7	302400	62.5	7	210000	62.5	7	147000							961800	769648	17155	44.8644	367.888	0	0	0	0	0	0
288	SCC13	1	0	61	8.9	0	54.6	6112.3	0	8	0	1	0	1	10	4	6	135	7	453600	135	7	453600	135	7	453600	135	7	136080										1496880	1197828	14965	80.042	712.373	1	0	1	0	0	0
289	SCC14	1	0	72	9.1	0	179	19579	1	8	0	1	0	0	9	0	9	67.5	2.5	81000	107.5	6	309600	107.5	6	309600	107.5	6	309600	107.5	6	309600	107.5	6	61920				1381320	1105486	18980	58.2448	530.028	1	0	0	0	0	0
290	SCC15	1	0	78	9.1	0	87.5	9588.7	0	5	0	1	0	1	7	4	6.5	90	7	302400	90	7	302400	90	7	302400	90	7	302400	90	7	302400	90	7	302400				1512000	1209960	21170	57.1545	520.106	2	1	0	2	4	0
291	SCC16	1	0	66	10.6	0	188	17745	0	7	0	1	1	1	10	4	12	90	7	302400	90	7	302400	135	7	453600	180	7	604800	180	7	302400							1965600	1572948	16790	93.6836	993.046	2	1	0	2	4	1
292	SCC17	1	0	76	11.1	0	176	15849	1	4	0	1	0	0	5	0	8	45	1	21600	62.5	7	210000	45	7	151200	45	7	151200	45	7	151200	45	7	90720				775920	620930	20440	30.3782	337.198	0	0	0	0	0	0
293	SCC18	1	0	71	12.5	0	151.3	12137	0	1	0	0	0	1	2	義歯	10	45	7	45360	5	7	28560	5	7	16800	5	7	16800	5	7	16800							124320	99472	18615	5.34365	66.7956	1	0	0	0	0	0
294	SCC19	1	0	62	12.6	0	590	46955	0	6	0	1	0	0	7	0	6	142.5	0.04	2736	157.5	4.5	340200	157.5	4.5	340200	157.5	4.5	340200	90	5	43200							1066536	853679	15330	55.6868	701.654	2	1	1	0	0	0
295	SCC20	1	0	63	12.8	0	195.5	15314.2	0	6	0	0	0	1	7	4	7.5	17.5	1	8400	107.5	7	361200	107.5	7	361200	107.5	7	361200	107.5	7	72240							1164240	931736	15695	59.3651	759.874	2	1	0	0	0	0
296	SCC21	1	0	69	13.5	0	148.2	1094.4	1	9	0	0	0	0	9	0	6.5	0	0	0	0	0	0	45	2	43200	90	7	302400	90	7	302400	90	7	90720				134017	107466	17885	6.0087	81.1175	2	1	0	1	1	1
297	SCC22	1	0	67	13.6	0	220.6	16194.8	1	8	0	1	0	0	9	4	8	90	7	302400	135	7	453600	135	7	453600	135	7	453600	135	7	317520							1980720	1585008	17155	92.3934	1256.55	2	1	0	0	4	1
298	SCC23	1	0	70	13.8	0	193	13921	1	8	3	1	0	1	13	2	6	17.5	0.07	588	90	7	60480	225	7	1058400	225	7	756000	225	7	756000							2631468	2.10579e+06	18250	115.386	1592.32	0	0	0	0	0	1
299	SCC24	1	0	67	13.8	0	500	36278	0	5	0	1	0	0	6	3	8	25.8	0.5	6192	56.2	7	188832	67.5	7	226800	67.5	7	226800	90	7	302400	90	7	30240				981264	785308	17155	45.7772	631.726	1	0	0	0	0	1
300	SCC25	1	0	63	13.9	0	235.4	16924.4	0	7	0	1	1	1	10	0	9	152.5	7	512400	180	7	604800	180	7	604800	180	7	604800	180	7	181440							2508240	2007168	15695	127.886	1777.61	2	1	0	2	4	1
301	SCC26	1	0	61	14.1	0	170.1	12077.9	0	7	3	1	0	0	11	義歯	7	81	3	58320	81	7	272160	81	7	272160	180	7	423360	0	0	0	0						1026000	821074	14965	54.8663	773.614	2	1	0	0	0	0
302	SCC27	1	0	70	14.9	0	242.1	16194.9	0	7	0	1	0	0	8	4	9	90	7	302400	90	7	302400	135	7	453600	135	7	453600	135	7	453600							1965600	1572876	18250	86.185	1284.16	2	1	0	0	0	0
303	SCC28	1	0	66	15.3	0	403.9	26413.5	0	6	0	1	0	1	8	0	6	90	1	21600	90	7	453600	90	7	302400	90	7	302400	90	7	181440							1261440	1009440	16790	60.1215	919.859	1	0	0	1	1	0
304	SCC29	1	0	66	15.3	0	247.9	16172.2	0	7	0	1	0	1	9	4	8	180.6	2	173376	148.5	7	498960	148.5	7	498960	148.5	7	498960	148.5	7	299376							1969632	1.57618e+06	16790	93.8762	1436.31	1	0	0	2	4	1
305	SCC30	1	0	67	16.1	0	300.8	18737.8	1	4	0	0	0	0	4	2	6	31.65	3	45576	31.65	3	45576	76.65	7	257544	76.65	7	257544	107.5	7	252840							859080	687498	17155	40.0757	645.218	0	0	0	0	0	0
306	SCC31	1	0	58	16.2	0	125.6	7751.3	0	7	0	0	0	0	7	0	7	67.5	6	194400	67.5	6	194400	67.5	6	194400	80	7	268800	80	7	53760							905760	724844	13870	52.2598	846.609	2	1	1	1	0	1
307	SCC32	1	0	74	16.7	0	287	17257	1	9	0	1	0	0	10	4	6				90	5	216000	135	7	453600	135	7	453600	135	7	453600	45	7	60480				1637280	1310256	19710	66.4767	1110.16	1	0	0	0	0	0
308	SCC33	1	0	62	17	0	105.7	6216.3	1	8	0	0	1	0	9	0	6.5	26.5	5	63600	107.5	7	361200	152.5	7	512400	152.5	7	512400	152.5	7	102480							1552080	1242116	15330	81.0252	1377.43	2	1	0	0	0	0
309	SCC34	1	0	67	17.1	0	219.4	12828.7	0	7	0	1	0	0	8	0	7	17.5	0.25	2100	17.5	1.5	12600	17.5	0.25	2100	17.5	0.25	2100	62.5	7	210000	62.5	7	147000				375900	300862	17155	17.5379	299.897	0	0	0	0	0	0
310	SCC35	1	0	65	17.9	0	574.5	32147.3	0	7	0	1	0	0	8	2	7	90	1	43200	197.5	7	663600	180	7	604800	135	7	90720										1402320	1122266	16425	68.3267	1223.05	2	1	0	0	0	0
311	SCC36	1	0	62	17.9	0	122.6	6868.7	0	3	0	0	0	1	4	2	6	115.5	4	221760	115.5	4	221760	115.5	4	221760	68	4	130560	68	4	13056							808896	647410	15330	42.2316	755.946	1	0	0	0	0	0
312	SCC37	1	0	64	18.7	0	277	14817	0	1	3	1	1	1	7	2	9	62.5	7	210000	62.5	7	210000	62.5	7	210000	62.5	7	210000	62.5	7	63000							903000	722600	16060	44.9938	841.384	2	1	1	1	1	0
313	SCC38	1	0	89	18.8	0	358	19070.2	1	9	0	0	0	1	10	義歯	5	17.5	7	58800	45	7	151200	45	7	151200	90	7	302400	45	7	151200	45	7	151200	45	7	151200	1117200	894012	25185	35.4978	667.359	1	0	0	1	1	0
314	SCC39	1	0	51	19.4	0	101.7	5241.4	0	7	0	0	0	1	8	0	6	70	3	100800	70	7	235200	70	7	235200	70	7	23520										594720	475944	11315	42.0631	816.024	2	1	0	0	0	0
315	SCC40	1	0	52	19.4	0	199.2	10262.6	1	8	0	1	1	1	11	0	6	90	3	129600	135	7	453600	135	7	362880													946080	757080	11680	64.8185	1257.48	1	0	0	2	4	1
316	SCC41	1	0	66	19.5	0	294.6	15082.9	1	8	0	0	0	0	8	0	6	112.5	2.5	135000	62.5	7	210000	62.5	7	210000	62.5	7	210000	62.5	7	105000							870000	696200	16790	41.4652	808.571	2	1	0	0	0	1
317	SCC42	1	0	58	20.4	0	189	9270	1	8	0	0	0	0	8	2	7	31	7	104160	130	7	436800	130	7	436800	130	7	349440										1327200	1062072	13870	76.5733	1562.1	1	0	0	0	0	1
318	SCC43	1	0	57	20.6	0	474.3	23059.1	1	4	0	1	0	0	5	0	6	90	3.5	120960	90	3.5	151200	90	7	302400	17.5	2	13440										588000	470558	13505	34.8432	717.771	2	1	1	0	0	1
319	SCC44	1	0	86	20.7	0	668.8	32335.5	1	8	3	0	0	0	11	義歯	7	17.5	1	8400	62.5	7	210000	62.5	7	210000	62.5	7	210000	62.5	7	210000	62.5	7	210000	62.5	7	147000	1205400	964620	24090	40.0423	828.876	2	1	0	2	4	1
320	SCC45	1	0	51	21.4	0	326	15219	0	1	0	0	0	1	2	2	7	52.5	1.5	37800	31.65	7	106344	31.65	7	106344	85	7	142800										393288	314749	11315	27.817	595.283	0	0	0	0	0	1
321	SCC46	1	0	55	21.5	0	206.1	9576.5	1	8	0	0	1	0	9	0	6	31.65	2.5	37980	31.65	2.5	37980	76.7	7	257712	76.7	7	128856										462528	370170	12775	28.9762	622.987	1	0	0	0	0	0
322	SCC47	1	0	64	21.9	0	336	15376	1	8	3	1	0	1	13	0	7	40.5	3	58320	67.5	3	97200	97.5	7	327600	177.5	7	596400	95	7	63840							1143360	915038	16060	56.9762	1247.78	1	0	0	2	4	1
323	SCC48	1	0	65	21.9	0	211.2	9664.4	1	8	0	0	0	0	8	2	7	17.5	2.5	21000	27	7	90720	53.5	7	179760	53.5	7	179760	53.5	7	89880							561120	449046	16425	27.3392	598.728	1	0	1	0	0	0
324	SCC49	1	0	59	22.5	0	130.8	5824.8	0	7	0	1	0	0	8	0	6	45	3	64800	45	7	151200	67.5	7	226800	67.5	7	226800										669600	535824	14235	37.6413	846.929	2	1	0	2	4	0
325	SCC50	1	0	65	22.5	0	194.7	8655.9	1	8	0	0	0	0	8	0	7	0	0	0	13.5	7	45360	62.5	7	210000	62.5	7	210000	62.5	7	105000							570360	456449	16425	27.7899	625.272	0	0	0	0	0	0
326	SCC51	1	0	70	23.4	1	264.7	11384.1	1	9	0	1	0	0	10	2	9	135	4	259200	106.5	7	357840	106.5	7	357840	106.5	7	357840	106.5	7	357840							1690560	1.35279e+06	18250	74.1254	1734.53	1	0	0	1	1	0
327	SCC52	1	0	88	23.4	1	357.7	15295	1	8	0	1	0	0	9	0	7	135	7	453600	135	7	453600	135	7	453600	135	7	453600	135	7	453600							2268000	1814832	24820	73.1197	1711	0	0	0	0	0	0
328	SCC53	1	0	73	23.8	1	383.2	16084.8	1	8	0	0	0	0	8	0	7.5	247.5	7	415800	183	7	922320	135	7	453600	135	7	453600	135	7	453600	135	7	90720				2789640	2.23229e+06	19345	115.394	2746.37	1	0	1	0	0	0
329	SCC54	1	0	50	23.9	1	132.1	5534.2	1	8	0	1	1	1	11	1	6	62.5	7	210000	62.5	7	210000	62.5	7	168000													588000	470500	10950	42.968	1026.94	1	0	0	2	4	1
330	SCC55	1	0	75	24.5	1	349.5	14247.1	0	5	0	0	0	0	5	義歯	9	90	6	259200	90	6	259200	90	6	259200	90	6	259200	90	6	259200	90	6	129600				1425600	1140840	20075	56.8289	1392.31	2	1	1	2	4	1
331	SCC56	1	0	77	24.6	1	315.9	12821	1	8	0	1	1	0	10	2	8	81	1	38880	67.5	7	226800	67.5	7	226800	67.5	7	226800	90	7	302400	90	7	151200				1172880	938610	20805	45.1146	1109.82	1	0	0	0	0	0
332	SCC57	1	1	60	24.6	1	117.3	7206.1	1	0	0	0	0	0	0	1	7	0	0	0	0	0	0	0	0	0	0	0	0	0	0	0	0						0	0	14600	0	0	0	0	0	0	0	0
333	SCC58	1	0	71	24.7	1	297.5	12064.2	0	7	0	0	0	0	7	0	7	17.5	0.25	2100	59.5	7	99960	85	7	285600	148	7	497280	107.5	7	361200							1246140	997232	18615	53.5714	1323.21	2	1	0	1	1	1
334	SCC59	1	0	81	25.2	1	978.2	38856.1	0	7	0	1	0	0	8	2	8	90	7	181440	90	7	302400	90	7	302400	90	7	302400	45	7	75600							1164240	931644	22265	41.8434	1054.45	0	0	0	0	0	1
335	SCC60	1	0	69	25.4	1	304	11977	0	6	0	1	0	0	7	2	6	17.5	1	8400	17.5	2.5	21000	85	7	285600	107.5	7	361200	107.5	7	325080							992898	794572	17885	44.4267	1128.44	1	0	0	0	0	1
336	SCC61	1	0	73	25.4	1	212.8	8391	1	8	0	1	0	0	9	4	7	52.5	7	176400	52.5	7	176400	105	7	352800	105	7	352800	105	7	352800	105	7	105840				1517040	1214010	19345	62.7558	1594	2	1	0	0	0	0
337	SCC62	1	0	71	25.6	1	256.2	9995.9	1	4	0	0	0	0	4	0	4	45	0.25	5400	49	7	164640	49	7	164640	49	7	164640	49	7	164640	49	7	115248				779208	623562	18615	33.4978	857.545	1	0	0	0	0	1
338	SCC63	1	0	71	26.1	1	280	10709	0	7	0	1	1	1	10	3	7.5	0	0	0	0	0	0	64	7	215040	64	7	215040	64	7	215040	64	7	64512				709632	567910	18615	30.5082	796.264	2	1	0	0	0	1
339	SCC64	1	0	80	26.2	1	365.8	13947.6	1	8	0	0	0	0	8	4	8	0	0	0	17.5	1	8400	17.5	1	8400	35	1.5	25200	17.5	1	8400	17.5	1	8400				58800	47124	21900	2.15178	56.3767	2	1	0	2	4	0
340	SCC65	1	0	76	26.7	1	474.5	17741.5	1	8	0	1	0	0	9	0	6	67.5	7	68040	67.5	7	226800	67.5	7	226800	67.5	7	226800	67.5	7	226800	67.5	7	136080				1111320	889326	20440	43.5091	1161.69	0	0	0	0	0	0
341	SCC66	1	0	55	27.1	1	180.6	6659.3	1	8	0	0	0	1	9	0	7.5	0	0	0	85	7	285600	140	7	470400	86.25	7	144900										900900	720969	12775	56.4359	1529.41	1	0	0	0	0	0
342	SCC67	1	0	65	27.7	1	1161	41985	1	10	0	1	0	1	12	義歯	8	112.5	7	113400	112.5	7	113400	112.5	7	113400	112.5	7	113400	112.5	7	189000							642600	514440	16425	31.3205	867.579	2	1	1	1	1	0
343	SCC68	1	0	62	28.5	1	337	11797	1	8	0	1	0	1	10	0	6	17.5	1	2520	125	7	420000	130	7	436800	130	7	436800										1296120	1037204	15330	67.6584	1928.27	2	1	0	2	4	1
344	SCC69	1	0	52	28.7	1	233.1	8124.5	0	7	0	1	0	1	9	0	6	64	7	215040	64.2	7	215712	32.1	7	107856	32.1	7	21571.2										560179	448246	11680	38.3772	1101.43	1	0	0	1	1	0
345	SCC70	1	0	62	29.3	1	701	23880	1	8	0	1	0	0	9	0	7	50	7	168000	50	7	168000	135	7	453600	135	7	453600	135	7	45360							1288560	1031212	15330	67.2676	1970.94	2	1	0	0	0	1
346	SCC71	1	0	51	33.1	1	853	25781	0	7	0	1	1	1	10	2	5	17.5	7	58800	62.5	7	210000	62.5	7	210000	107.5	7	361200										840000	672186	11315	59.4066	1966.36	2	1	0	0	0	0
347	SCC72	1	0	68	33.2	1	404.2	12186.1	1	8	0	1	0	1	10	4	7.5	35	1	16800	47.5	1	22800	70	2	67200	135	3	194400	135	5	226800							528000	422710	17520	24.1273	801.026	2	1	0	0	0	0
348	SCC73	1	0	52	36.8	1	333.1	9044.2	1	8	0	0	0	0	8	0	5	17.5	2	16800	35	2	33600	84	7	282240	84	7	56448										389088	311433	11680	26.6638	981.227	1	0	0	0	0	0
349	SCC74	1	0	62	37.2	1	307.9	8276	1	9	0	0	0	0	9	0	7	35	2	33600	17.5	3.5	29400	62.5	6	180000	85	7	285600	85	7	57120							585720	468776	15330	30.579	1137.54	1	0	0	0	0	0
350	SCC75	1	1	64	45.8	1	796.7	17390.1	0	5	0	0	0	1	6	2	7	0	0	0	35	7	70560	35	7	117600	57.5	7	96600										284760	227910	16060	14.1912	649.955	2	1	0	2	4	1
351	SCC76	1	0	62	46.4	1	649	13997	0	1	0	1	0	1	3	2	6.5	62.5	7	210000	102.5	7	344400	102.5	7	344400	102.5	7	344400	102.5	7	68880							1312080	1049992	15330	68.4926	3178.06	2	1	0	2	4	1
352	SCC77	1	0	61	47.4	1	577	12168	1	9	0	1	0	0	10	0	8	125	7	420000	135	7	453600	135	7	453600	135	7	453600	45	7	60480							1841280	1473384	14965	98.4553	4666.78	2	1	0	0	0	1
353	SCC78	1	0	56	50.7	1	416	8213	0	7	0	1	0	0	8	4	7	60.75	0.25	7290	75	7	252000	99	7	332640	81.5	7	136920										728850	583284	13140	44.39	2250.57	2	1	0	2	4	1
354	SCC79	1	0	78	55.3	1	631	11404	0	7	0	1	0	0	8	0	9	90	4.5	194400	90	4.5	194400	44.5	7	149520	44.5	7	149520	44.5	7	149520	44.5	7	119616				956976	765795	21170	36.1736	2000.4	2	1	1	2	4	0
355	SCC80	1	0	62	62	1	673	10854	1	9	0	0	0	1	10	4	8	63.3	7	212688	40.5	7	136080	56.25	7	189000	56.25	7	189000	50	7	50400							777168	621897	15330	40.5673	2515.17	1	0	0	0	0	0
356	SCC81	1	0	49	64.6	1	481.8	7453	1	9	0	0	0	0	9	0	8	160	2.5	134400	107.5	7	361200	107.5	7	216720													495607	396658	10585	37.4736	2420.79	2	1	0	1	1	0
357	SCC82	1	0	71	75.3	1	1060.1	14083.5	0	6	0	1	0	0	7	義歯	8	107.5	7	361200	107.5	7	361200	107.5	7	361200	107.5	7	361200	90	7	302400	90	7	60480				1807680	1446546	18615	77.7086	5851.46	2	1	0	2	4	0
358	SCC83	1	0	67	86.9	1	1115	12828	0	6	0	1	1	0	8	4	3	90	7	302400	135	7	453600	135	7	453600	135	7	453600			0			0				1663200	1330884	17155	77.5799	6741.7	2	1	0	2	4	1
359	SCC84	1	0	74	20.5	0	140.8	6855.7	1	4	0	0	1	0	5	4	8	31.65	1	15192	45	3	64800	45	5	108000	45	7	151200	62.5	7	210000	45	7	45360				594552	475836	19710	24.1418	494.908	2	1	1	0	0	0
360	SCC85	1	0	52	23.5	1	281.4	11966.8	1	8	0	0	1	1	10	2	8	50	3	72000	50	3	72000	75	7	252000	75	7	252000			0			0				648000	518560	11680	44.3973	1043.34	1	0	0	0	0	0
361	SCC86	1	0	74	16.7	0	239.9	14386.2	1	9	0	1	0	1	11	4	8	27	1	12960	27	1	12960	27	1	12960	31	7	104160	90	7	302400	90	7	120960				566400	453332	19710	23.0001	384.102	0	0	1	0	0	0
362	SCC87	1	0	74	2.1	0	59.7	28394.8	1	4	0	1	1	0	6	6	5	67.5	5	97200	67.5	5	162000	67.5	5	162000			0			0	55	2	31680				452880	362456	19710	18.3894	38.6178	1	0	0	0	0	1
363	SCC88	1	0	58	18.9	0	112.1	5941.7	0	6	0	1	0	0	7	3	5	97	5	232800	122	7	409920	122	7	409920	122	7	409920			0			0				1462560	1.17034e+06	13870	84.3793	1594.77	0	0	0	0	4	0
364	SCC89	1	0	68	32.1	1	254.3	7933.1	1	4	0	1	0	1	6	6	7	119.5	5	286800	119.5	5	286800	146.5	5	351600	71.5	6	205920	71.5	7	192192			0				1323312	1.05898e+06	17520	60.4439	1940.25	2	1	0	0	0	0
365	SCC90	1	0	73	23.5	1	287	12209.6	0	5	0	1	0	1	7	4	7	62.5	3.5	105000	153.3	7	515088	184.5	7	619920	184.5	7	619920	184.5	7	495936			0				2355864	1.88526e+06	19345	97.4545	2290.18	2	1	0	2	4	1
366	SCC91	1	0	74	20.2	0	291.2	14385	1	9	0	1	0	0	10	4	7	107.5	7	361200	107.5	7	361200	107.5	7	361200	107.5	7	361200	107.5	7	361200	107.5	7	72240				1878240	1503022	19710	76.2568	1540.39	1	0	0	0	0	0
367	SCC92	1	0	62	31.5	1	572	18151.1	1	9	0	0	0	1	10	6	7	25	7	84000	25	7	84000	115	7	386400	115	7	77280			0							631680	505548	15330	32.9777	1038.8	2	1	1	0	0	0
368	SCC93	1	0	69	25.5	1	419.4	16441.3	0	6	0	1	0	0	7	4	7	81	0.5	19440	135	5	324000	135	5	324000	135	5	324000	27	7	54432							1045872	837043	17885	46.8014	1193.44	2	1	0	2	4	0
369	SCC94	1	0	60	57	1	390.5	6851.1	1	9	0	1	1	1	12	6	7	25	7	84000	25	7	84000	135	7	453600	135	7	453600	135	7	362880							1438080	1150808	14600	78.8225	4492.88	2	1	0	0	0	0
370	SCC95	1	1	59	15	0	155.6	10389.1	0	7	0	0	0	1	8	2	6.5	150	6	129600	150	6	432000	100	6	288000			0			0							849600	679880	14235	47.7612	716.417	2	1	0	2	4	0
371	SCC96	1	0	62	28.6	1	164.5	5746.3	1	10	0	0	1	1	12	4	7	250	7	840000	250	7	840000	250	7	840000	45	7	151200	216.5	7	145488							2816688	2.25396e+06	15330	147.029	4205.04	2	1	0	2	4	0
372	SCC97	1	0	75	20.2	0			0	5	0	0	1	1	7	4	8	107.5	7	361200	107.5	7	361200	107.5	7	361200	107.5	7	361200	107.5	7	361200							1806000	1445144	20075	71.9872	1454.14	1	0	0	0	0	0
373	SCC98	1	0	70	58.6	1			1	8	0	1	1	0	10	0	7	17.5	6	50400	0	0	0	0	0	0	17.5	6	50400	17.5	6	50400	0	0	0				151200	120988	18250	6.62948	388.487	0	0	0	1	0	0
374	SCC99	1	0	74	78.9	1			1	8	0	1	0	0	9	5	9	62.5	4	120000	62.5	7	210000	62.5	7	210000	62.5	7	210000	17.5	7	58800							808800	647204	19710	32.8363	2590.79	0	0	0	1	0	0
375	SCC100	1	0	75	47.5	1			1	8	3	0	0	0	11	4	8	80	7	268800	80	7	268800	80	7	268800	80	7	268800										1075200	860352	20075	42.8569	2035.7	1	0	1	1	0	0
381															0																								0	0		#DIV/0!	#DIV/0!
382															0																								0	0		#DIV/0!	#DIV/0!
383															0																								0	0		#DIV/0!	#DIV/0!
384															0																								0	0		#DIV/0!	#DIV/0!
385															0																								0	0		#DIV/0!	#DIV/0!
386															0																								0	0		#DIV/0!	#DIV/0!
387															0																								0	0		#DIV/0!	#DIV/0!
388															0																								0	0		#DIV/0!	#DIV/0!
389															0																								0	0		#DIV/0!	#DIV/0!
390															0																								0	0		#DIV/0!	#DIV/0!
391																																							0	0		#DIV/0!	#DIV/0!
392																																							0	0		#DIV/0!	#DIV/0!
393																																							0			#DIV/0!	#DIV/0!
394																																							0			#DIV/0!	#DIV/0!
395																																							0			#DIV/0!	#DIV/0!
396																																							0			#DIV/0!	#DIV/0!
397																																							0			#DIV/0!	#DIV/0!
398																																							0			#DIV/0!	#DIV/0!
399																																							0			#DIV/0!	#DIV/0!
400																																							0
401																																							0
402																																							0
403																																							0
404																																							0
405																																							0
406																																							0
407																																							0
408																																							0
409																																							0
410																																							0
411																																							0
412																																							0
413																																							0
414																																							0
415																																							0
416																																							0
417																																							0
418																																							0
419																																							0
420																																							0
421																																							0
422																																							0
																																							0
																																							0
																																							0
																																							0
																																							0
																																							0
																																							0
																																							0
																																							0
																																							0
																																							0
																																							0
																																							0
																																							0
																																							0
																																							0
																																							0
																																							0
																																							0
																																							0
																																							0
																																							0
																																							0
																																							0
																																							0
																																							0
																																							0
																																							0
																																							0
																																							0
																																							0
																																							0
																																							0
																																							0
																																							0
																																							0
																																							0
																																							0
																																							0
																																							0
																																							0
																																							0
																																							0
																																							0
																																							0
																																							0
																																							0
																																							0
																																							0
																																							0
																																							0
																																							0
																																							0
																																							0
																																							0
																																							0
																																							0
																																							0
																																							0
																																							0
																																							0
																																							0
																																							0
																																							0
																																							0
																																							0
																																							0
																																							0
																																							0
																																							0
																																							0
																																							0
																																							0
																																							0
																																							0
																																							0
																																							0
																																							0
																																							0
																																							0
																																							0
																																							0
																																							0
																																							0
																																							0
																																							0
																																							0
																																							0
																																							0
																																							0
																																							0
																																							0
																																							0
																																							0
																																							0
																																							0
																																							0
																																							0
																																							0
																																							0
																																							0
																																							0
																																							0
																																							0
																																							0
																																							0
																																							0
																																							0
																																							0
																																							0
																																							0
																																							0
																																							0
																																							0
																																							0
																																							0
																																							0
																																							0
																																							0
																																							0
																																							0
																																							0
																																							0
																																							0
																																							0
																																							0
																																							0
																																							0
																																							0
																																							0
																																							0
																																							0
																																							0
																																							0
																																							0
																																							0
																																							0
																																							0
																																							0
																																							0
																																							0
																																							0
																																							0
																																							0
																																							0
																																							0
																																							0
																																							0
																																							0
																																							0
																																							0
																																							0
																																							0
																																							0
																																							0
																																							0
																																							0
																																							0
																																							0
																																							0
																																							0
																																							0
																																							0
																																							0
																																							0
																																							0
																																							0
																																							0
																																							0
																																							0
																																							0
																																							0
																																							0
																																							0
																																							0
																																							0
																																							0
																																							0
																																							0
																																							0
																																							0
																																							0
																																							0
																																							0
																																							0
																																							0
																																							0
																																							0
																																							0
																																							0
																																							0
																																							0
																																							0
																																							0
																																							0
																																							0
																																							0
																																							0
																																							0
																																							0
																																							0
																																							0
																																							0
																																							0
																																							0
																																							0
																																							0
																																							0
																																							0
																																							0
																																							0
																																							0
																																							0
																																							0
																																							0
																																							0
																																							0
																																							0
																																							0
																																							0
																																							0
																																							0
																																							0
																																							0
																																							0
																																							0
																																							0
																																							0
																																							0
																																							0
																																							0
																																							0
																																							0
																																							0
																																							0
																																							0
																																							0
																																							0
																																							0
																																							0
																																							0
																																							0
																																							0
																																							0
																																							0
																																							0
																																							0
																																							0
																																							0
																																							0
																																							0
																																							0
																																							0
																																							0
																																							0
																																							0
																																							0
																																							0
																																							0
																																							0
																																							0
																																							0
																																							0
																																							0
																																							0
																																							0
																																							0
																																							0
																																							0
																																							0
																																							0
																																							0
																																							0
																																							0
																																							0
																																							0
																																							0
																																							0
																																							0
																																							0
																																							0
																																							0
																																							0
																																							0
																																							0
																																							0
																																							0
																																							0
																																							0
																																							0
																																							0
																																							0
																																							0
																																							0
																																							0
																																							0
																																							0
																																							0
																																							0
																																							0
																																							0
																																							0
																																							0
																																							0
																																							0
																																							0
																																							0
																																							0
																																							0
																																							0
																																							0
																																							0
																																							0
																																							0
																																							0
																																							0
																																							0
																																							0
																																							0
																																							0
																																							0
																																							0
																																							0
																																							0
																																							0
																																							0
																																							0
																																							0
																																							0
																																							0
																																							0
																																							0
																																							0
																																							0
																																							0
																																							0
																																							0
																																							0
																																							0
																																							0
																																							0
																																							0
																																							0
																																							0
																																							0
																																							0
																																							0
																																							0
																																							0
																																							0
																																							0
																																							0
																																							0
																																							0
																																							0
																																							0
																																							0
																																							0
																																							0
																																							0
																																							0
																																							0
																																							0
																																							0
																																							0
																																							0
																																							0
																																							0
																																							0
																																							0
																																							0
																																							0
																																							0
																																							0
																																							0
																																							0
																																							0
																																							0
																																							0
																																							0
																																							0
																																							0
																																							0
																																							0
																																							0
																																							0
																																							0
																																							0
																																							0
																																							0
																																							0
																																							0
																																							0
																																							0
																																							0
																																							0
																																							0
																																							0
																																							0
																																							0
																																							0
																																							0
																																							0
																																							0
																																							0
																																							0
																																							0
																																							0
																																							0
																																							0
																																							0
																																							0
																																							0
																																							0
																																							0
																																							0
																																							0
																																							0
																																							0
																																							0
																																							0
																																							0
																																							0
																																							0
																																							0
																																							0
																																							0
																																							0
																																							0
																																							0
																																							0
																																							0
																																							0
																																							0
																																							0
																																							0
																																							0
																																							0
																																							0
																																							0
																																							0
																																							0
																																							0
																																							0
																																							0
																																							0
																																							0
																																							0
																																							0
																																							0
																																							0
																																							0
																																							0
																																							0
																																							0
																																							0
																																							0
																																							0
																																							0
																																							0
																																							0
																																							0
																																							0
																																							0
																																							0
																																							0
																																							0
																																							0
																																							0
																																							0
																																							0
																																							0
																																							0
																																							0
																																							0
																																							0
																																							0
																																							0
																																							0
																																							0
																																							0
																																							0
																																							0
																																							0
																																							0
																																							0
																																							0
																																							0
																																							0
																																							0
																																							0
																																							0
																																							0
																																							0
																																							0
																																							0
																																							0
																																							0
																																							0
																																							0
																																							0
																																							0
																																							0
																																							0
																																							0
																																							0
																																							0
																																							0
																																							0
																																							0
																																							0
																																							0
																																							0
																																							0
																																							0
																																							0
																																							0
																																							0
																																							0
																																							0
																																							0
																																							0
																																							0
																																							0
																																							0
																																							0
																																							0
																																							0
																																							0
																																							0
																																							0
																																							0
																																							0
																																							0
																																							0
																																							0
																																							0
																																							0
																																							0
																																							0
																																							0
																																							0
																																							0
																																							0
																																							0
																																							0
																																							0
																																							0
																																							0
																																							0
																																							0
																																							0
																																							0
																																							0
																																							0
																																							0
																																							0
																																							0
																																							0
																																							0
																																							0
																																							0
																																							0
																																							0
																																							0
																																							0
																																							0
																																							0
																																							0
																																							0
																																							0
																																							0
																																							0
																																							0
																																							0
																																							0
																																							0
																																							0
																																							0
																																							0
																																							0
																																							0
																																							0
																																							0
																																							0
																																							0
																																							0
																																							0
																																							0
																																							0
																																							0
																																							0
																																							0
																																							0
																																							0
																																							0
																																							0
																																							0
																																							0
																																							0
																																							0
																																							0
																																							0
																																							0
																																							0
																																							0
																																							0
																																							0
																																							0
																																							0
																																							0
																																							0
																																							0
																																							0
																																							0
																																							0
																																							0
																																							0
																																							0
																																							0
																																							0
																																							0
																																							0
																																							0
																																							0
																																							0
																																							0
																																							0
																																							0
																																							0
																																							0
																																							0
																																							0
																																							0
																																							0
																																							0
																																							0
																																							0
																																							0
																																							0
																																							0
																																							0
																																							0
																																							0
																																							0
																																							0
																																							0
																																							0
																																							0
																																							0
																																							0
																																							0
																																							0
																																							0
																																							0
																																							0
																																							0
																																							0
																																							0
																																							0
																																							0
																																							0
																																							0
																																							0
																																							0
																																							0
																																							0
																																							0
																																							0
																																							0
																																							0
																																							0
																																							0
																																							0
																																							0
																																							0
																																							0
																																							0
																																							0
																																							0
																																							0
																																							0
																																							0
																																							0
																																							0
																																							0
																																							0
																																							0
																																							0
																																							0
																																							0
																																							0
																																							0
																																							0
																																							0
																																							0
																																							0
																																							0
																																							0
																																							0
																																							0
																																							0
																																							0
																																							0
																																							0
																																							0
																																							0
																																							0
																																							0
																																							0
																																							0
																																							0
																																							0
																																							0
																																							0
																																							0
																																							0
																																							0
																																							0
[truncated: 6 more columns]
